# Supplementary material for: Maize monoculture supported pre-Columbian urbanism in southwestern Amazonia
Source: Nature. 2025 Jan 29;639(8053):119–23. doi: 10.1038/s41586-024-08473-y (PMC11882439; doi:10.1038/s41586-024-08473-y)
Supplement: Supplementary file 1 — Raw phytolith data. This file contains the phytoliths for all samples analysed in the study, including the raw data used for Fig. 3 and Extended Data Figs. 2 and 3. In the tab ‘%’, count is expressed as a percentage; in tab ‘number’, the absolute number of phytoliths was counted for each sample. [file 41586_2024_8473_MOESM1_ESM.xls]

## Sheet: %
	Depth	Total Arboreal	Total Poaceae	Total Herbs	Total Palms	non diagnostic Poaceae	Panicoideae	Bambusoideae	Oryza leaf	Chloridoideae	Heliconiaceae	Asteraceae	Marantaceae	Cyperaceae	Euterpe sp.	Arecaceae generic	Cucurbita sp.	Bactris/Astrocaryum	Zea mays-cob	Zea mays-leaf	Oryza sp. Seed wild	Calathea sp.	Mauritinae/Euterpe sp.	Attaleinae	Annonaceae	Oryza glume	ziginberales	Lagenaria sp.	Manihot sp.	phaseolus
690	0-10	18.9711	45.9807	34.0836	0.96463	20.5788	4.50161	12.5402	7.3955	0	0	5.46624	21.54	7.07395	0	0.96463	0	0	0	1	0	0	0	0	0	0	0	0	0	0
	10-15cm	10.8209	52.9851	35.4478	0.746269	26.6667	10	11.8519	3.7037	0	0.37037	7.03704	20.37	7.40741	0	0.37037	0	1	1	1	0	0	0	0	0	1	0	0	0	0
	15-20	12.3153	64.0394	22.1675	1.47783	26.4706	16.1765	17.1569	3.92157	0	0.490196	0	9.8	11.7647	1	0.490196	0	1	1	1	0	0	0	0	0	0	0	0	0	0
	20-25	8.29876	54.7718	34.4398	2.48963	27.572	13.9918	9.87654	2.05761	0	3.29218	6.58436	14.4	9.87654	1	1.64609	0	1	1	1	0	0	0	0	0	0	0	0	0	0
	25-30	8.93471	41.2371	48.7973	1.03093	19.1781	16.4384	5.47945	0	0	1.71233	13.6986	22.95	10.274	0	0.684932	0	0	1	1	0	0	1	0	0	0	0	0	0	0
	30-35	4.47761	35.8209	58.5821	1.1194	10	22.2222	2.59259	0	0	2.59259	11.4815	34.44	9.62963	0	1.11111	0	0	1	1	0	1	0	0	0	0	0	0	0	0
	35-40	8.58209	39.9254	50.3731	1.1194	19.9262	13.6531	4.42804	0.369004	0	2.21402	11.0701	25.1	11.4391	0	1.10701	1	0	1	1	0	1	0	0	0	0	0	0	0	0
	40-45	11.7857	41.4286	45.3571	1.42857	25.8865	7.80142	6.73759	0.70922	0	2.83688	15.6028	13.12	13.1206	0	0.35461	1	1	1	1	0	0	1	0	0	0	0.35461	0	0	0
	45-50	8.30325	47.6534	43.3213	0.722022	18.0505	19.4946	7.58123	1.08303	0	3.97112	11.5523	18.77	9.02527	0	0.361011	0	1	0	1	0	0	0	0	0	0	0	0	0	0
	50-55	8.66142	41.3386	48.4252	1.5748	20	15.6863	2.35294	2.7451	0	2.35294	5.88235	30.98	9.01961	0	1.17647	0	1	1	1	0	0	0	0	0	0	0	0	0	0
	55-60	12.4	50.8	36.4	0.4	15.9363	29.8805	2.78884	1.99203	0	0.796813	7.96813	18.32	9.16335	0	0.398406	0	0	1	1	0	0	0	0	0	0	0	0	0	0
	60-65	13.6	48	37.6	0.8	18.7251	24.3028	3.58566	0.796813	0	3.58566	6.77291	15.93	11.1554	0	0.398406	0	1	1	1	0	0	0	0	0	0	0	0	0	0
	65-70	10.8772	42.1053	44.9123	2.10526	18.8153	19.5122	2.09059	0.696864	0	3.83275	4.18118	19.51	17.0732	1	0.348432	0	1	1	1	0	0	0	0	0	0	0	0	0	0
	70-75	6.31229	38.8704	54.1528	0.664452	15.2318	20.5298	1.65563	0.662252	0	2.98013	4.96689	34.76	11.2583	0	0.331126	0	1	1	1	0	0	0	0	0	0	0	0	0	0
	75-80	10.4869	35.5805	53.1835	0.749064	20.8955	7.83582	6.34328	0.373134	0	7.08955	10.8209	27.98	7.08955	0	0.373134	0	1	1	1	0	0	0	0	0	0	0	0	0	0
	80-85	5.7047	38.255	55.3691	0.671141	22.2591	10.9635	3.65449	0	0	4.31894	10.9635	24.91	14.6179	0	0.332226	0	1	0	1	1	1	0	0	0	0	0	0	0	0
	85-90	16.9118	35.2941	47.7941	0	12.5	22.7941	0	0	0	0	10.2941	37.5	0	0	0	0	0	0	1	0	0	0	0	0	0	0	0	0	0
	90-95	3.24074	45.8333	48.6111	2.31481	23.8532	17.8899	2.75229	0.458716	0	3.21101	0	16.97	26.6055	0	0.917431	0	1	1	1	0	1	1	1	0	0	1.37615	0	0	0
	95-100	4.45344	51.0121	43.7247	0.809717	32.9317	16.0643	1.60643	0	0	2.40964	3.21285	30.52	5.62249	0	0.803213	0	0	1	1	0	0	0	0	0	0	1.60643	0	0	0
	100-105	6.86275	56.3725	35.7843	0.980392	32.3529	18.1373	3.92157	1.96078	0	2.45098	0.980392	25	7.35294	0	0.980392	0	0	0	1	0	0	0	0	0	0	0	0	0	0
	105-110	11.1607	48.2143	38.3929	2.23214	19.2982	17.1053	7.89474	3.07018	0	3.07018	1.75439	25	7.89474	0	2.19298	0	0	1	1	0	0	0	0	0	0	0	0	0	0
	110-115	10.3125	40.9375	46.5625	2.1875	19.3146	19.0031	2.18069	0.311526	0	2.18069	6.23053	31.46	6.23053	0	1.55763	0	0	0	1	0	1	1	1	0	0	0.311526	0	0	0
	115-120	21.6783	16.7832	61.5385	0	16.7832	0	0	0	0	0	16.7832	44.75	0	0	0	0	0	0	0	0	0	0	0	0	0	0	0	0	0
675	25-30cm	11.3139	53.5547	34.9416	0.52	30.292	13.1387	5.83942	0.729927	1	3.28467	1.09489	25.1825	4.37956	0	0.71	0	0	0	0	0	0	0	0	0	0	0	0	0	0
	30-35cm	9.12548	56.2738	34.2205	1.02091	30.7985	18.251	3.42205	0	0	4.18251	7.22433	15.9696	6.84411	0	0.5	0	0	0	0	0	0	0	0	0	0	0	0	0	0
	35-40cm	11.3793	64.7931	24.7586	1.52091	37.5862	20	3.10345	1.72414	1	3.10345	4.48276	14.1034	2.06897	1	0.61	0	0	0	0	0	0	0	0	0	0	0	0	0	0
676	0-5cm	21.6418	51.4925	26.1194	0.746269	24.6269	21.6418	0.746269	1	0	0.746269	5.97015	17.1642	2.23881	0	0.746269	0	0	1	1	1	0	0	0	0	0	0	0	0	0
	5-10cm	26.1146	47.7707	22.9299	3.18471	32.4841	13.3758	0.636943	1	0	2.54777	3.18471	14.0127	3.18471	1	1.91083	0	1	0	0	0	0	0	0	0	0	0	0	0	0
	10-15cm	23.3333	48.0952	26.6667	1.90476	29.0476	15.7143	0.952381	1	0	2.38095	3.80952	15.2381	5.2381	1	1.42857	0	0	1	0	0	0	0	0	0	0	0	0	0	0
	15-20cm	11.5741	51.3889	35.6481	1.38889	31.9444	18.0556	0.462963	0	0	5.09259	4.62963	23.6111	2.31481	1	0.462963	0	1	0	0	0	0	0	0	0	0	0	0	0	0
	20-25cm	14.9606	56.6929	26.378	1.9685	38.5827	16.1417	0.393701	0	0	3.54331	5.90551	12.2047	4.72441	0	1.9685	0	0	0	0	0	0	0	0	0	0	0	0	0	0
	25-30cm	13.8514	55.0676	29.7297	1.35135	35.8108	16.5541	0.675676	0	0	4.39189	6.75676	13.5135	5.06757	0	1.35135	0	0	0	0	0	0	0	0	0	0	0	0	0	0
679	0-5cm	14.0777	64.0777	21.8447	0	39.3204	18.932	4.36893	0.970874	0	0.485437	2.42718	13.1068	5.33981	0	0	0	0	0	0	0	0	0	0	0	0	0	0	0	0
	5-10cm	14.0909	55.9091	30	0	35.9091	17.2727	2.27273	0	0	2.27273	0.454545	21.8182	5.45455	0	0	0	0	0	0	0	0	0	0	0	0	0	0	0	0
	10-15cm	14.5907	49.4662	35.9431	0	31.3167	15.6584	2.13523	0	0	1.06762	0.355872	28.8256	5.33808	0	0	0	0	0	0	0	0	0	0	0	0	0	0	0	0
	15-20cm	11.0749	45.9283	42.3453	0.325733	29.6417	13.355	2.28013	0.325733	0	2.28013	0.325733	32.2476	7.16612	0	0	0	0	0	0	0	1	1	0	1	0	0	0	0	0
	20-25cm	22.5	48.5	29	0	19.5	23	5	0	0	0.5	1	17.5	9.5	0	0	0	0	0	0	0	0	0	0	0	0	0	0	0	0
	25-30cm	3.84615	62.2378	33.9161	0	43.3566	14.6853	3.84615	0.34965	0	1.04895	2.0979	23.4266	6.99301	0	0	0	0	0	0	0	0	0	0	0	0	0	0	0	0
	30-35cm	2.38095	66.6667	30.5556	0.396825	47.619	14.2857	1.98413	1.19048	0	4.36508	1.5873	17.0635	6.74603	0	0	0	0	0	0	0	0	1	0	0	0	0	0	0	0
680	0-5cm	17.5	52.9167	29.5833	0	41.25	10.4167	1.25	0	0	0.416667	6.25	17.9167	5	0	0	0	0	0	0	0	0	0	0	0	0	0	0	0	0
	5-10cm	17.4672	57.2052	24.8908	0.436681	42.7948	13.1004	0.873362	0	0	2.18341	1.74672	17.4672	3.49345	0	0.64	0	0	0	1	0	0	0	0	0	0	0	0	0	0
	10-15cm	15.6489	55.7252	27.4809	1.14504	42.3664	11.8321	0.763359	0	0	1.52672	3.43511	14.8855	7.25191	1	0.52	0	0	0	0	0	0	0	1	0	0	0	0	0	0
	15-20cm	15.4839	56.7742	26.4516	1.29032	39.3548	13.5484	0.645161	1.29032	0	1.29032	1.6129	15.8065	6.77419	1	0.94	0	0	1	1	1	0	1	1	0	0	0	0	0	0
	20-25cm	11.4391	57.5646	29.8893	1.10701	43.5424	7.74908	4.79705	0	0	5.16605	1.10701	18.8192	4.42804	1	0.41	0	1	0	0	1	0	0	0	0	0	0	0	0	0
	25-30cm	8.55263	55.2632	34.2105	1.97368	38.1579	6.57895	4.60526	2.96053	0	3.94737	3.94737	20.0658	4.93421	1	0.39	1	1	1	1	1	1	0	0	0	0	0	0	0	0
	30-35cm	3.38983	55.9322	38.6441	2.0339	35.9322	12.2034	2.0339	4.40678	0	4.40678	3.05085	23.0508	7.79661	0	0	0	1	1	0	1	1	0	0	0	0	0	0	0	0
	35-40cm	17.0886	45.5696	37.3418	0	35.443	7.91139	2.21519	0	0	4.11392	3.48101	23.1013	6.64557	0	0	0	0	0	0	0	0	0	0	0	0	0	0	0	0
	40-45cm	19.544	43.9739	36.4821	0	34.5277	9.12052	0.325733	0	0	3.58306	4.23453	20.8469	7.81759	0	0	0	0	0	0	0	0	0	0	0	0	0	0	0	0
689	40-45cm	14.6341	62.439	22.9268	0	32.1951	18.5366	1.46341	7.80488	0	0	1.95122	18.5366	2.43902	0	0	0	0	1	1	1	0	0	0	0	0	0	0	0	0
	45-50cm	13.5371	54.1485	31.8777	0.436681	26.6376	19.6507	0.873362	3.93013	0	0.436681	1.31004	24.0175	5.67686	0	0.54	0	0	0	1	1	0	0	0	0	0	0	0	0	0
	50-55cm	9.85075	34.9254	53.1343	2.08955	17.6119	16.1194	0.298507	0.298507	0	4.1791	14.6269	25.0746	8.65672	0	0.52	0	1	1	0	0	0	0	0	0	0	0	0	0	0
	55-60cm	9.29368	35.6877	53.5316	1.48699	18.9591	15.6134	0.743494	0	0	0.371747	14.8699	28.9963	9.29368	1	0.63	0	1	0	0	0	0	0	0	0	0	0	0	0	0
	60-65cm	10.0694	32.9861	55.5556	1.38889	19.0972	13.8889	0	0	0	0.347222	13.1944	32.9861	7.63889	1	0.41	0	0	0	0	0	1	0	0	0	0	0	0	0	0
	65-70cm	16.041	36.5188	46.0751	1.02389	25.256	10.5802	0.682594	0	0	0.682594	12.2867	26.9625	4.43686	1	0.67	0	0	0	0	0	1	0	0	1	0	0	0	0	0
	70-75cm	7.33945	51.3761	41.2844	0	32.5688	15.1376	3.21101	0.458716	0	0	9.63303	27.9817	3.66972	0	0	0	0	0	0	0	0	0	0	0	0	0	0	0	0
	75-80cm	5.94059	57.4257	36.6337	0	39.1089	14.3564	3.9604	0	0	0	10.8911	25.7426	0	0	0	0	0	0	0	0	0	0	0	0	0	0	0	0	0
695	0-10cm	4.18605	73.4884	22.3256	0	43.2558	28.3721	1.86047	0	0	0.465116	8.83721	10.23	2.7907	0	0	0	0	0	0	0	0	0	0	0	0	0	0	0	0
	10-15cm	6.76329	57.0048	36.2319	0	34.2995	18.8406	3.38164	0.483092	0	0.483092	12.5604	16.9	6.28019	0	0	0	0	0	0	0	0	0	0	0	0	0	0	0	0
	15-20cm	8.53659	44.3089	46.748	0.406504	27.2358	13.0081	1.62602	2.03252	0	1.21951	6.50407	34.55	4.47154	0	0.68	0	0	0	0	1	0	0	0	0	0	0	0	0	0
	20-25cm	5.88235	47.451	46.2745	0.392157	25.4902	16.0784	1.56863	2.7451	0	1.56863	8.23529	31.76	4.70588	0	0	0	1	1	0	1	0	0	0	0	0	0	0	0	0
	25-30cm	6.93431	51.0949	40.146	1.82482	19.708	24.4526	2.91971	3.28467	0	0.364964	8.75912	22.62	8.0292	0	0.37	0	1	0	1	1	0	0	0	0	0	0	0	0	0
	30-35cm	14.9123	55.2632	28.0702	1.75439	28.9474	19.2982	2.33918	3.50877	0	0.292398	5.26316	17.54	4.97076	0	0.41	0	1	1	1	1	0	0	0	0	0	0	0	0	0
	35-40cm	10	62.0588	26.7647	1.17647	35.5882	15.8824	2.64706	7.35294	0	0.588235	4.11765	17.64	4.41176	0	0.65	0	1	1	1	0	0	0	0	0	0	0	0	0	0
	40-45cm	9.28144	59.5808	29.9401	1.1976	33.2335	18.2635	1.49701	5.98802	0	0.299401	3.29341	23.65	2.39521	0	0.5	0	1	1	1	0	0	0	0	0	0	0	0	0	0
	45-50cm	8.84146	57.3171	33.2317	0.609756	35.3659	15.8537	0.914634	4.57317	0	0.304878	3.65854	24.69	4.26829	0	0.4	0	1	0	1	0	0	0	0	0	0	0	0	0	0
	50-55cm	7.7551	62.8571	28.5714	0.816327	40	20	1.63265	0.408163	0	1.22449	7.7551	14.69	4.89796	0	0.6	0	1	1	1	0	0	0	0	0	0	0	0	0	0
	55-60cm	7.17489	57.8475	34.0807	0.896861	32.287	22.87	2.24215	0.44843	0	0.896861	12.1076	13	8.07175	0	0.7	0	1	0	0	0	0	0	0	0	0	0	0	0	0
	60-65cm	11.4428	47.2637	40.796	0.497512	30.3483	14.4279	1.99005	0.497512	0	0.497512	15.4229	19.4	5.47264	0	0	0	1	0	0	0	0	0	0	0	0	0	0	0	0
702	0cm	55.8824	21.451	20.7059	1.96078	0.392157	5.45098	5.4902	0	0	7.23529	1.17647	8.37	0	0	1.96078	0	0	0	0	0	0	0	0	0	0	0	0	0	0
	10cm	67.604	15.8255	17.8859	1.68456	0.33557	6.04698	5.04698	0	0	5.36913	2.68456	10.41	3.05369	0	1.34899	0	0	0	0	0	0	0	0	0	0	0	0	0	0
	20cm	64.5922	11.3296	20.2849	5.7933	0.27933	5.5419	6.5419	0	0	5.30726	5.30726	7.77	2.42458	0	4.51397	0	1	0	0	0	0	0	0	0	0	0	0	0	0
	30cm	46.1548	20.5357	30.5238	4.78571	0.595238	4.16667	1.78571	0	0	3.57143	3.57143	12.2	8.92857	0	2.78571	0	1	0	0	0	0	0	0	0	0	0	0	0	0
	40cm	50.1928	19.6787	24.3092	6.81928	0.401606	4.81928	3.61446	0	0	5.62249	2.61446	9.24	2.81124	0	4.81928	0	1	0	0	0	0	0	0	0	0	0	0	0	0
703	0cm	61.8824	15.451	20.7059	1.96078	0.392157	1.45098	5.4902	0	0	5.23529	1.17647	11.37	3.5464	0	1.96078	0	0	0	0	0	0	0	0	0	0	0	0	0	0
	10cm	47.604	20.8255	25.8859	5.68456	0.33557	1.04698	6.04698	0	0	4.36913	1.68456	12.41	5.05369	0	5.34899	0	1	0	0	0	0	0	0	0	0	0	0	0	0
	20cm	64.5922	11.3296	19.2849	5.7933	0.27933	3.5419	3.5419	0	0	5.30726	4.30726	7.77	4.42458	0	4.51397	0	1	0	0	0	0	0	0	0	0	0	0	0	0
	30cm	40.1548	23.5357	34.5238	1.78571	0.595238	4.16667	1.78571	0	0	3.57143	3.57143	12.2	8.92857	0	1.78571	0	0	0	0	0	0	0	0	0	0	0	0	0	0
	40cm	51.1928	19.6787	24.3092	4.81928	0.401606	4.81928	3.61446	0	0	5.62249	1.61446	9.24	2.81124	0	4.81928	0	0	0	0	0	0	0	0	0	0	0	0	0	0
704	0cm	50.8824	20.451	24.7059	3.96078	0.392157	7.45098	5.4902	0	0	8.23529	0.17647	11.37	0	0	3.96078	0	0	0	0	0	0	0	0	0	0	0	0	0	0
	10cm	67.604	15.8255	22.8859	4.68456	0.33557	7.04698	7.04698	0	0	5.36913	2.68456	12.41	8.05369	0	4.34899	0	1	0	0	0	0	0	0	0	0	0	0	0	0
	20cm	54.5922	11.3296	29.2849	2.7933	0.27933	7.5419	7.5419	0	0	5.30726	3.30726	9.77	6.42458	0	2.51397	0	1	0	0	0	0	0	0	0	0	0	0	0	0
	30cm	40.1548	23.5357	34.5238	1.78571	0.595238	4.16667	1.78571	0	0	3.57143	3.57143	12.2	8.92857	0	1.78571	0	1	0	0	0	0	0	0	0	0	0	0	0	0
	40cm	57.1928	15.6787	20.3092	7.81928	0.401606	4.81928	3.61446	0	0	5.62249	2.61446	9.24	2.81124	0	7.81928	0	0	0	0	0	0	0	0	0	0	0	0	0	0
705	0cm	47.8824	25.451	24.7059	1.96078	0.392157	7.45098	5.4902	0	0	8.23529	1.17647	10.2353	0	0	1.96078	0	0	0	0	0	0	0	0	0	0	0	0	0	0
	10cm	37.604	25.8255	32.8859	2.68456	0.33557	7.04698	7.04698	0	0	5.36913	2.68456	10.7315	8.05369	0	2.34899	0	1	0	0	0	0	0	0	0	0	0	0	0	0
	20cm	34.5922	31.3296	31.2849	2.7933	0.27933	7.5419	7.5419	0	0	5.30726	3.30726	9.37989	6.42458	0	2.51397	0	1	0	0	0	0	0	0	0	0	0	0	0	0
	30cm	40.1548	23.5357	34.5238	1.78571	0.595238	4.16667	1.78571	0	0	3.57143	4.57143	11.2262	8.92857	0	1.78571	0	0	0	0	0	0	0	0	0	0	0	0	0	0
	40cm	51.1928	19.6787	24.3092	4.81928	0.401606	4.81928	3.61446	0	0	5.62249	2.61446	8.63855	2.81124	0	4.81928	0	0	0	0	0	0	0	0	0	0	0	0	0	0
706	0cm	8.57143	38	52.2857	1.14286	18.8571	11.7143	4.28571	0	0	4.57143	2.28571	36	6.85714	0	0.285714	0	1	0	0	0	0	0	0	0	0	0	0	0	0
	10cm	5.95238	46.8254	47.2222	0	29.3651	13.4921	1.5873	0	0	3.57143	0.793651	21	9.12698	0	0	0	0	0	0	0	0	0	0	0	0	0	0	0	0
	20cm	15.9836	36.4754	45.9016	1.63934	24.5902	10.6557	0.409836	0	0	3.27869	5.7377	17	12.2951	0	1.63934	0	0	0	0	0	0	0	0	0	0	0	0	0	0
	30cm	36.087	40.8696	21.3043	1.73913	22.1739	15.6522	2.17391	0	0	3.91304	3.91304	9	3.04348	0	1.73913	0	0	0	0	0	0	0	0	0	0	0	0	0	0
	35cm	45.0413	33.0579	19.0083	2.89256	23.1405	8.67769	1.23967	0	0	2.06612	3.30579	5	6.19835	0	2.89256	0	0	0	0	0	0	0	0	0	0	0	0	0	0
708	0cm	8.66426	49.8195	39.7112	1.80505	29.9639	12.9964	5.41516	0	0	3.2491	0.361011	28.8809	5.41516	0	1.08303	0	1	0	0	0	0	0	0	0	0	0	0	0	0
	10cm	5.45455	53.8182	37.8182	2.90909	29.4545	17.4545	5.45455	0	0	4	1.81818	10.1818	6.54545	0	1.45455	0	1	0	0	0	0	0	0	0	0	0	0	0	0
	20cm	4.56274	68.4411	23.9544	3.04183	41.4449	22.0532	2.6616	0	0	3.42205	4.94297	8.74525	2.28137	0	2.6616	0	0	0	0	0	0	0	0	0	0	0	0	0	0
	30cm	13.5458	58.1673	21.9124	6.3745	29.8805	15.5378	11.5538	0	0	1.59363	1.59363	8.36653	7.17131	1	5.57769	0	0	0	0	0	0	0	0	0	0	0	0	0	0
	40cm	9.0566	58.1132	30.9434	1.88679	27.9245	17.3585	12.0755	0	0	3.01887	5.66038	12.8302	5.66038	0	1.88679	0	0	0	0	0	0	0	0	0	0	0	0	0	0
	50cm	13.5135	54.5045	25.6757	6.30631	34.2342	17.1171	1.35135	0	0	4.05405	1.8018	9.45946	7.65766	0	5.40541	0	1	0	0	0	0	0	0	0	0	0	0	0	0
	60cm	25.5061	57.8947	12.9555	3.64372	21.8623	24.6964	8.50202	0	0	0.404858	0.404858	3.64372	8.50202	0	3.64372	0	0	0	0	0	0	0	0	0	0	0	0	0	0
	70cm	49.7817	38.4279	8.29694	3.49345	20.524	12.6638	5.24017	0	0	0.436681	0	1.74672	6.11354	0	3.49345	0	0	0	0	0	0	0	0	0	0	0	0	0	0
665	0-5cm	2.62009	49.345	47.1616	0.873362	14.8472	13.1004	1.31004	10.4803	0	15.7205	6.11354	9.17	6.9869	1	0	0	1	0	0	0	0	0	0	0	7.86026	0	0	0	0
	5-10cm	3.23887	50.2024	46.5587	0	15.3846	12.9555	1.61943	11.7409	0	10.5263	8.50202	10.52	8.90688	0	0	0	0	0	0	0	0	0	0	0	8.50202	0	0	0	0
	10-15cm	3.95257	51.3834	44.2688	0.395257	15.415	15.415	2.37154	12.253	0	11.8577	5.92885	9.48	8.69565	0	1	0	0	0	1	0	0	0	0	0	4.74308	0	0	0	0
	15-20cm	7.20721	49.5495	42.7928	0.45045	18.9189	18.018	3.6036	5.40541	0	9.00901	3.6036	13.51	6.75676	0	1	0	0	0	1	0	0	0	0	0	3.15315	0	0	0	0
	20-25cm	6.59722	43.4028	49.3056	0.694444	15.9722	13.5417	0.694444	5.55556	0	17.7083	3.125	7.98	8.33333	0	1	0	1	0	1	0	0	0	0	0	6.59722	0	0	0	0
	25-30cm	4.77941	38.2353	56.9853	0	18.75	12.5	3.67647	1.10294	0	21.6912	19.4853	4.77	8.82353	0	0	0	0	1	0	0	0	0	0	0	0	0	0	0	0
	30-35cm	7.8125	39.0625	52.3438	0.78125	16.4063	14.4531	2.73438	1.17188	0	9.76563	13.2813	4.77	16.0156	0	1	0	1	1	1	0	0	0	0	0	0	0	0	0	1
	35-40cm	6.8	48.4	44.8	0	21.2	17.6	4.8	1.6	0	3.2	15.6	16	9.2	0	0	0	0	1	0	0	0	0	0	0	0	0	0	0	1
	40-45cm	2.85714	47.7551	48.5714	0.816327	24.898	14.6939	3.67347	1.63265	0	2.85714	10.6122	17.14	13.0612	1	0	0	1	1	1	0	0	0	0	0	0	0	0	0	0
	45-50cm	5.93607	51.5982	42.0091	0.456621	23.2877	23.2877	1.82648	1.36986	0	2.28311	9.13242	13.24	15.0685	0	1	0	0	1	1	0	0	0	0	0	0	0	0	0	0
	50-55cm	11.1588	49.3562	36.4807	3.00429	25.3219	18.0258	1.28755	1.71674	0	0	3.43348	22.31	9.44206	0	1	0	1	1	1	0	0	0	0	0	0	0	0	0	0
	55-60cm	7.20339	58.4746	33.4746	0.847458	25.4237	19.9153	8.89831	1.27119	0	1.27119	2.11864	19.91	5.08475	0	1	0	1	1	1	0	0	0	0	0	0	0	0	0	0
	60-65cm	7.00935	45.3271	44.8598	2.80374	22.8972	15.4206	2.33645	1.40187	0	3.73832	8.8785	20.09	8.8785	1	1	0	1	1	1	0	0	0	0	0	0	0	0	0	0
	65-70cm	5.8296	55.6054	37.6682	0.896861	24.6637	23.3184	6.27803	0	0	1.34529	8.96861	15.69	11.2108	0	1	0	0	1	0	0	0	0	0	0	0	0	0	0	0
	70-75cm	19.4313	45.9716	33.6493	0.947867	27.4882	14.218	1.89573	0	0	7.58294	6.63507	6.16	12.3223	0	1	0	1	1	0	0	0	0	0	0	0	0	0	0	0
	75-80cm	20.7729	48.7923	30.4348	0	29.4686	10.1449	9.17874	0	0	0	9.17874	10.14	8.69565	0	0	0	0	0	0	0	0	0	0	0	0	0	0	0	0
	80-85cm	27.0718	40.3315	32.5967	0	23.2044	10.4972	6.62983	0	0	0	11.0497	14.91	6.62983	0	0	0	0	0	0	0	0	0	0	0	0	0	0	0	0
	85-90cm	32.2785	35.443	32.2785	0	24.6835	6.96203	3.79747	0	0	0	8.86076	15.18	6.96203	0	0	0	0	0	0	0	0	0	0	0	0	0	0	0	0
666	0-5cm	3.25203	50.813	45.5285	0.406504	15.4472	13.0081	2.03252	11.7886	0	10.5691	8.53659	17.47	8.94309	0	1	0	0	0	0	0	0	0	0	0	8.53659	0	0	0	0
	5-10cm	5.28302	50.9434	43.3962	0.377358	15.4717	14.717	3.77358	11.6981	0	11.3208	5.66038	16.6	9.81132	0	1	0	0	0	0	0	0	0	0	0	4.5283	0	0	0	0
	10-15cm	7.17489	49.7758	42.6009	0.44843	19.7309	17.9372	3.58744	5.38117	0	8.96861	3.58744	23.31	6.72646	0	1	0	0	0	0	0	0	0	0	0	3.13901	0	0	0	0
	15-20cm	6.93431	40.146	52.1898	0.729927	10.9489	14.9635	1.09489	5.83942	0	18.6131	3.28467	21.16	8.75912	0	1	1	1	0	0	0	0	0	0	0	6.93431	0	0	0	0
	20-25cm	4.64286	40	55.3571	0	19.2857	12.5	5	1.07143	0	21.0714	18.9286	6.78	8.57143	0	0	0	0	0	0	0	0	0	0	0	1.78571	0	0	0	0
	25-30cm	8.13008	37.3984	53.6585	0.813008	13.4146	15.4472	5.28455	1.21951	0	10.1626	13.8211	13	16.6667	0	1	0	1	1	0	0	0	0	0	0	0	0	0	0	0
	30-35cm	6.36704	52.0599	41.573	0	26.2172	17.2285	5.61798	1.49813	0	2.99625	14.6067	15.35	8.61423	0	0	0	0	1	1	0	0	0	0	0	0	0	0	0	0
	35-40cm	2.59259	52.5926	44.0741	0.740741	32.963	12.5926	4.81481	1.48148	0	2.59259	9.62963	20	11.8519	1	0	0	1	1	0	0	0	0	0	0	0	0	0	0	0
	40-45cm	5.09804	57.6471	36.8627	0.392157	32.9412	21.1765	1.56863	0.784314	0	1.96078	7.84314	13.33	12.9412	0	1	0	0	1	1	0	1	0	0	0	0	0	0	0	0
	45-50cm	9.45455	57.0909	30.9091	2.54545	37.4545	14.9091	2.54545	1.45455	0	0	2.90909	19.27	8	0	1	0	1	1	1	0	0	0	0	0	0	0	0	0	0
	50-55cm	6.51341	62.069	30.6513	0.766284	31.8008	18.3908	8.81226	0.766284	0	1.14943	1.91571	22.6	4.5977	0	1	0	1	1	1	0	1	0	0	0	0	0	0	0	0
	55-60cm	5.53506	56.8266	35.4244	2.21402	40.5904	11.0701	2.95203	1.10701	0	2.95203	7.01107	18.45	7.01107	1	1	0	1	1	1	0	0	0	0	0	0	0	0	0	0
	60-65cm	4.83271	63.5688	30.855	0.743494	31.9703	23.0483	5.94796	2.23048	0	1.11524	7.43494	13.01	9.29368	0	1	0	0	1	0	0	0	0	0	0	0	0	0	0	0
	100-105cm	15.9483	53.0172	30.1724	0.862069	39.6552	9.05172	2.58621	0.862069	0	6.89655	6.03448	6.03	11.2069	0	1	0	1	0	0	0	0	0	0	0	0	0	0	0	0
667	0-5cm	2.5	50.5	47	0	17.5	14	4	7.5	0	13	9.5	17.5	7	0	0	0	0	0	0	0	0	0	0	0	7.5	0	0	0	0
	5-10cm	9.5	58.5	31.5	0.5	19	12	6	15	0	14	5.5	7.5	4.5	0	1	0	0	0	1	0	0	0	0	0	6	0	0	0	0
	10-15cm	11.7978	47.191	40.4494	0.561798	16.8539	10.1124	4.49438	11.7978	0	11.236	8.98876	11.236	8.98876	0	1	0	0	0	0	0	0	0	0	0	3.93258	0	0	0	0
	15-20cm	9.25926	62.963	27.1605	0.617284	25.3086	18.5185	1.23457	10.4938	0	14.1975	4.93827	3.08642	4.93827	0	1	0	0	0	1	0	0	0	0	0	6.79012	0	0	0	0
	20-25cm	8.69565	45.4106	44.9275	0.966184	18.3575	16.9082	4.83092	3.86473	0	23.1884	7.24638	8.69565	5.7971	0	1	0	1	0	0	0.966184	0	0	0	0	0	0	0	0	0
	25-30cm	9.45274	45.2736	43.7811	1.49254	16.9154	18.9055	3.48259	4.47761	0	12.9353	11.9403	13.9303	4.97512	0	1	0	0	1	0	0.497512	0	0	0	0	0	0	0	0	0
	30-35cm	10.7692	46.1538	41.0256	2.05128	12.8205	23.5897	3.58974	2.05128	0	4.61538	10.7692	18.4615	7.17949	1	1	0	1	1	1	2.5641	0	0	0	0	0	0	0	0	0
	35-40cm	15.9817	32.4201	50.2283	0.913242	8.21918	14.1553	4.10959	1.82648	0	3.65297	13.6986	24.2009	8.21918	0	1	0	1	1	1	0.456621	1	0	0	1	0	0	0	0	0
	40-45cm	17.9825	27.6316	50.8772	3.07018	10.0877	13.1579	1.75439	0.877193	0	2.19298	9.21053	31.1404	8.33333	1	1	0	1	1	1	0	0	0	0	1	0	0	0	0	0
	45-50cm	22.9008	29.0076	46.1832	1.52672	11.0687	10.3053	1.14504	1.52672	0	0.381679	6.48855	30.1527	8.77863	0	1	0	1	1	1	0	1	0	0	0	0	0	1	0	0
	50-55cm	25.2525	29.2929	44.9495	0.505051	10.6061	11.1111	5.55556	1.0101	0	0.505051	8.08081	25.7576	10.6061	0	0	0	1	0	1	0	0	0	0	0	0	0	0	0	0
	55-60cm	10.7143	38.6905	49.4048	1.19048	19.6429	12.5	2.97619	1.78571	0	5.35714	4.7619	26.7857	12.5	0	1	0	0	1	1	0	0	0	0	0	0	0	0	0	0
	60-65cm	4.40529	45.3744	50.2203	0	21.5859	16.2996	4.40529	2.64317	0	2.20264	6.1674	33.4802	8.37004	0	0	0	0	1	0	0	0	0	0	0	0	0	0	0	0
	65-70cm	6.70391	44.6927	48.0447	0	29.0503	11.7318	2.23464	1.11732	0	0.558659	8.93855	31.8436	6.70391	0	0	0	0	0	0	0	0	0	0	0	0	0	1	0	0
	70-75cm	8.83721	52.093	39.0698	0	36.2791	13.4884	1.86047	0.465116	0	2.7907	4.18605	20.9302	11.1628	0	0	0	0	0	0	0	0	0	0	0	0	0	0	0	0
	75-80cm	13.8393	56.25	29.9107	0	40.625	13.8393	1.33929	0.446429	0	5.35714	3.125	9.82143	11.6071	0	0	0	0	0	0	0	0	0	0	0	0	0	0	0	0
669	0-5cm	6.60377	46.2264	47.1698	0	18.3962	14.6226	3.30189	8.96226	0	18.8679	7.07547	11.3208	7.54717	0	0	0	0	1	1	0.471698	0	0	0	0	0	0	0	0	0
	5-10cm	5.42986	53.3937	40.724	0.452489	18.552	15.3846	8.1448	9.50226	0	11.3122	8.59729	14.4796	5.88235	0	1	0	0	0	1	1.35747	0	0	0	0	0	0	0	0	0
	10-15cm	10.8597	52.9412	35.2941	0.904977	20.362	14.0271	6.78733	8.1448	0	8.1448	5.88235	11.7647	9.04977	0	1	0	1	1	1	3.16742	0	0	0	0	0	0	0	0	0
	15-20cm	11.4679	51.8349	36.2385	0.458716	23.3945	14.6789	5.50459	7.79817	0	10.5505	3.66972	10.5505	10.5505	0	1	0	0	0	1	0	0	0	0	0	0	0	0	0	0
	20-25cm	11.7647	38.6555	49.1597	0.420168	15.9664	14.7059	4.20168	3.36134	0	20.1681	6.30252	12.1849	5.04202	0	1	0	0	0	0	0	0	0	0	0	0	0	0	0	0
671	5-10cm	0.930233	72.5581	26.5116	0	39.5349	14.8837	0.930233	8.83721	0	7.90698	0.465116	14.4186	3.72093	0	0	0	0	0	0	0	0	0	0	0	8.37209	0	0	0	0
	10-15cm	2.14592	56.2232	41.2017	0.429185	23.176	16.7382	1.71674	10.7296	0	9.44206	6.43777	18.8841	6.43777	0	0	0	1	0	0	0	0	0	0	0	3.43348	0	0	0	0
	15-20cm	1.17647	43.1373	54.902	0.784314	19.2157	15.6863	1.96078	1.96078	0	7.84314	3.13725	36.0784	7.84314	1	1	0	0	0	1	0	0	0	0	0	3.13725	0	0	0	0
	20-25cm	3.63636	41.8182	52.4242	2.12121	26.6667	12.4242	0.606061	0.30303	0	10.6061	2.72727	32.7273	6.36364	1	1	0	1	0	1	0	0	0	0	0	1.21212	0	0	0	0
	25-30cm	3.59712	40.7674	53.9568	1.67866	25.6595	10.7914	2.15827	0.479616	0	9.83213	12.7098	24.4604	6.71463	1	0	0	1	1	1	0	0	0	0	0	0.479616	0	0	0	0
	30-35cm	3.06748	43.865	52.1472	0.920245	27.9141	10.7362	2.14724	1.53374	0	7.36196	10.4294	27.3006	7.05521	1	1	0	1	1	1	0.489	0	0	0	0	0	0	0	0	0
	35-40cm	2.35849	45.7547	51.4151	0.471698	15.0943	21.6981	3.77358	3.30189	0	5.18868	18.3962	24.0566	3.77358	0	1	0	0	1	0	0.5931	0	0	0	0	0	0	0	0	0
	40-45cm	3.30189	53.7736	41.5094	1.41509	20.7547	24.0566	4.24528	3.30189	0	7.54717	12.2642	16.0377	5.66038	1	1	0	1	0	1	0.3547	0	0	0	0	0	0	0	0	0
	45-50cm	8	54	37.5	0.5	22.5	27	2.5	1.5	0	7.5	10.5	16	3.5	0	1	0	0	0	1	0	0	0	0	0	0	0	0	0	0
	50-55cm	4.67836	59.6491	35.0877	0.584795	29.8246	23.9766	1.75439	2.92398	0	5.26316	4.67836	16.9591	7.60234	0	1	0	0	1	1	0	0	0	0	0	0	0	0	0	0
	55-60cm	4.41989	60.221	34.2541	1.10497	32.0442	20.9945	4.97238	1.65746	0	1.65746	2.76243	20.9945	8.83978	0	1	0	1	0	0	0	0	0	0	0	0	0	0	0	0
	60-65cm	6.93642	57.8035	34.6821	0.578035	34.6821	19.0751	2.31214	0.578035	0	4.04624	0.578035	19.6532	10.4046	0	0	0	1	1	1	0	0	0	0	0	0	0	0	0	0
	65-70cm	16.8421	56.3158	26.8421	0	20	31.5789	4.21053	0.526316	0	1.57895	2.10526	11.5789	11.5789	0	0	0	0	0	0	0	0	0	0	0	0	0	0	0	0
	70-75cm	23.4286	45.1429	31.4286	0	27.4286	13.7143	2.85714	1.14286	0	4.57143	4	12	10.8571	0	0	0	0	0	0	0	0	0	0	0	0	0	0	0	0
674	0-5cm	3.80623	55.0173	39.7924	1.38408	28.0277	10.0346	2.42215	6.92042	0	12.4567	8.99654	9.68	8.65052	1	1	0	1	0	0	0	0	1	0	0	7.61246	0	0	0	0
	5-10cm	3.81944	52.7778	40.9722	2.43056	25.3472	19.4444	3.81944	1.38889	0	6.25	20.1389	7.98	6.59722	0	1	0	1	1	1	0	0	0	0	0	2.08333	0	0	0	0
	10-15cm	1.51515	53.7879	44.697	0	20.8333	24.6212	1.13636	4.16667	0	5.30303	9.09091	21.96	7.95455	0	0	0	0	1	1	1.89394	0	0	0	0	0	0	0	0	0
	15-20cm	4.77941	47.0588	47.7941	0.367647	25.7353	12.1324	4.41176	3.67647	0	5.88235	15.0735	23.16	3.67647	0	0	0	1	1	0	0	0	0	0	0	0	0	0	0	0
	20-25cm	5.64784	51.8272	42.5249	0	33.5548	11.6279	2.99003	2.65781	0	2.99003	5.64784	31.22	2.32558	0	0	0	0	0	1	0	1	0	0	0	0	0	0	0	0
	25-30cm	3.11284	56.0311	40.856	0	22.179	23.7354	5.83658	1.55642	0	1.94553	8.17121	26.07	4.66926	0	0	0	0	0	0	2.33463	0	0	0	0	0	0	0	0	0
	30-35cm	4.6332	57.9151	37.4517	0	23.5521	23.166	8.88031	1.1583	0	1.1583	7.33591	20.84	7.72201	0	0	0	0	0	0	0	1	0	0	0	0	0	0	0	0
	35-40cm	3.47826	55.6522	40.8696	0	31.3043	15.6522	6.95652	1.73913	0	2.6087	1.73913	19.56	16.9565	0	0	0	0	0	0	0	0	0	0	0	0	0	0	0	0
	40-45cm	6.16114	61.1374	32.7014	0	24.6445	30.8057	4.73934	0	0	2.36967	0.473934	13.27	16.5877	0	0	0	0	1	0	0	0	0	0	0	0	0	0	0	0
677	0-5cm	11.9601	63.4551	22.5914	1.99336	34.2193	8.9701	4.65116	4.31894	0	0.664452	1.3289	14.2857	6.31229	0	0	0	1	1	1	0	0	0	0	0	10.9635	0	0	0	0
	5-10cm	5.66667	46	45.3333	3	17	8	5	5.33333	0	6.66667	0.333333	30.3333	8	0	1	0	1	0	1	0	0	0	0	0	10.6667	0	0	0	0
	10-15cm	7.42188	46.4844	44.9219	1.17188	28.125	12.1094	4.29688	0.390625	0	2.34375	3.90625	29.6875	8.98438	0	0	0	1	0	0	0	0	0	0	0	0.390625	0	0	0	0
	15-20cm	3.39623	53.9623	42.2642	0.377358	28.6792	13.2075	7.92453	2.26415	0	3.01887	0	29.8113	9.43396	0	0	0	1	1	1	0	0	0	0	0	0	0	0	1	0
	20-25cm	5.47945	55.4795	38.6986	0.342466	30.137	16.0959	7.87671	1.0274	0	1.36986	2.39726	27.3973	7.19178	0	0	1	1	1	1	0	0	0	0	0	0	0	0	1	0
	25-30cm	14.3322	49.5114	36.1564	0	29.9674	8.46906	7.81759	0.977199	0	1.30293	0.651466	28.9902	4.88599	0	0	0	0	1	0	0	0	0	0	0	0	0	0	0	0
	30-35cm	9.15033	57.5163	32.6797	0.653595	42.8105	5.88235	5.55556	1.96078	0	0.653595	2.94118	18.9542	6.86275	0	1	1	1	1	1	0	0	0	0	0	0	0	0	1	0
	35-40cm	12.5	54.6053	32.5658	0.328947	35.8553	14.1447	2.96053	0.657895	0	1.64474	3.61842	21.7105	5.26316	0	1	0	0	1	1	0	0	0	0	0	0	0	0	0	0
	40-45cm	9.52381	47.619	41.8367	1.02041	31.9728	11.5646	2.38095	0.680272	0	2.72109	6.46259	23.8095	8.84354	0	1	0	0	1	1	0	0	0	0	0	0	0	0	0	0
	45-50cm	8.46906	51.1401	39.7394	0.651466	43.3225	3.90879	2.9316	0.325733	0	3.90879	6.51466	19.2182	4.56026	0	1	1	0	1	1	0	0	0	0	0	0	0	0	0	0
	50-55cm	4.91803	57.7049	37.377	0	40.3279	6.22951	9.18033	0.327869	0	4.2623	6.88525	17.7049	8.52459	0	0	0	0	1	1	0	0	0	0	0	0	0	0	0	0
	55-60cm	4.86111	63.1944	31.9444	0	44.7917	11.4583	6.25	0.347222	0	2.08333	3.81944	19.0972	6.94444	0	0	0	0	1	1	0	0	0	0	0	0	0	0	0	0
	60-65cm	10.7143	62.6623	25.974	0.649351	43.5065	12.013	3.8961	2.27273	0	2.27273	3.57143	10.3896	9.74026	0	1	0	0	1	1	0	0	0	0	0	0	0	0	0	0
	65-70cm	10.7266	48.0969	40.1384	1.03806	33.564	10.0346	3.46021	0.692042	0	1.7301	6.92042	24.5675	5.88235	0	1	0	0	1	1	0	0	0	0	0	0	0	0	0	0
	70-75cm	7.92079	54.7855	37.2937	0	33.3333	14.5215	4.62046	0.990099	0	1.32013	7.92079	15.5116	11.8812	0	0	0	0	1	0	0	0	0	0	0	0	0	0	0	0
	75-80cm	14.6825	58.7302	26.1905	0.396825	40.873	4.7619	9.92063	2.38095	0	0.396825	3.57143	9.12698	11.1111	0	1	0	0	0	0	0	0	0	0	0	0	0	0	0	0

## Sheet: number
	Depth	Arboreal	non diagnostic Poaceae	Panicoideae	Bambusoideae	Oryza leaf	Chloridoideae	Heliconiaceae	Asteraceae	Marantaceae	Cyperaceae	Euterpe sp.	Arecaceae generic	Cucurbita sp.	Bactris/Astrocaryum	Zea mays-cob	Zea mays-leaf presence/absence (not a real number*)	Oryza sp. Seed wild	Calathea sp.	Mauritinae/Euterpe sp.	Attaleinae	Annonaceae	Oryza glume	ziginberales	Lagenaria sp.	Manihot sp.	phaseolus
690	0-10	75.8842	82.3151	18.0064	50.1608	29.582	0	0	21.865	86.16	28.2958	0	1	0	0	0	1	0	0	0	0	0	0	0	0	0	0
	10-15	43.2836	106.667	40	47.4074	14.8148	0	1.48148	28.1481	81.48	29.6296	0	1.48148	0	4	2	1	0	0	0	0	0	1	0	0	0	0
	15-20	49.2611	105.882	64.7059	68.6275	15.6863	0	1.96078	0	39.2	47.0588	4	1.96078	0	4	3	1	0	0	0	0	0	0	0	0	0	0
	20-25	33.195	110.288	55.9671	39.5062	8.23045	0	13.1687	26.3374	57.6	39.5062	4	6.58436	0	4	4	1	0	0	0	0	0	0	0	0	0	0
	25-30	35.7388	76.7123	65.7534	21.9178	0	0	6.84932	54.7945	91.8	41.0959	0	2.73973	0	0	2	1	0	0	1	0	0	0	0	0	0	0
	30-35	17.9104	40	88.8889	10.3704	0	0	10.3704	45.9259	137.76	38.5185	0	4.44444	0	0	1	1	0	1	0	0	0	0	0	0	0	0
	35-40	34.3284	79.7048	54.6125	17.7122	1.47601	0	8.85609	44.2804	100.4	45.7565	0	4.42804	1	0	3	1	0	1	0	0	0	0	0	0	0	0
	40-45	47.1429	103.546	31.2057	26.9504	2.83688	0	11.3475	62.4113	52.48	52.4823	0	1.41844	2	4	4	1	0	0	1	0	0	0	1.41844	0	0	0
	45-50	33.213	72.2022	77.9783	30.3249	4.33213	0	15.8845	46.2094	75.08	36.1011	0	1.44404	0	4	0	1	0	0	0	0	0	0	0	0	0	0
	50-55	34.6457	80	62.7451	9.41176	10.9804	0	9.41176	23.5294	123.92	36.0784	0	4.70588	0	4	2	1	0	0	0	0	0	0	0	0	0	0
	55-60	49.6	63.745	119.522	11.1554	7.96813	0	3.18725	31.8725	73.28	36.6534	0	1.59363	0	0	3	1	0	0	0	0	0	0	0	0	0	0
	60-65	54.4	74.9004	97.2112	14.3426	3.18725	0	14.3426	27.0916	63.72	44.6215	0	1.59363	0	4	5	1	0	0	0	0	0	0	0	0	0	0
	65-70	43.5088	75.2613	78.0488	8.36237	2.78746	0	15.331	16.7247	78.04	68.2927	4	1.39373	0	4	3	1	0	0	0	0	0	0	0	0	0	0
	70-75	25.2492	60.9272	82.1192	6.62252	2.64901	0	11.9205	19.8675	139.04	45.0331	0	1.3245	0	4	1	1	0	0	0	0	0	0	0	0	0	0
	75-80	41.9476	83.5821	31.3433	25.3731	1.49254	0	28.3582	43.2836	111.92	28.3582	0	1.49254	0	4	2	1	0	0	0	0	0	0	0	0	0	0
	80-85	22.8188	89.0365	43.8538	14.6179	0	0	17.2757	43.8538	99.64	58.4718	0	1.3289	0	4	0	1	0	1	0	0	0	1	0	0	0	0
	85-90	67.6471	50	91.1765	0	0	0	0	41.1765	150	0	0	0	0	0	0	1	0	0	0	0	0	0	0	0	0	0
	90-95	12.963	95.4128	71.5596	11.0092	1.83486	0	12.844	0	67.88	106.422	0	3.66972	0	4	3	1	0	1	1	4	0	0	5.50459	0	0	0
	95-100	17.8138	131.727	64.257	6.4257	0	0	9.63855	12.8514	122.08	22.49	0	3.21285	0	0	2	1	0	0	0	0	0	0	6.4257	0	0	0
	100-105	27.451	129.412	72.549	15.6863	7.84314	0	9.80392	3.92157	100	29.4118	0	3.92157	0	0	0	1	0	0	0	0	0	0	0	0	0	0
	105-110	44.6429	77.193	68.4211	31.5789	12.2807	0	12.2807	7.01754	100	31.5789	0	8.77193	0	0	4	1	0	0	0	0	0	0	0	0	0	0
	110-115	41.25	77.2586	76.0125	8.72274	1.24611	0	8.72274	24.9221	125.84	24.9221	0	6.23053	0	0	0	1	0	1	1	4	0	0	1.24611	0	0	0
	115-120	86.7133	67.1329	0	0	0	0	0	67.1329	179	0	0	0	0	0	0	0	0	0	0	0	0	0	0	0	0	0
675	25-30cm	45.2555	121.168	52.5547	23.3577	2.91971	4	13.1387	4.37956	100.73	17.5182	0	2.84	0	0	0	0	0	0	0	0	0	0	0	0	0	0
	30-35cm	36.5019	123.194	73.0038	13.6882	0	0	16.73	28.8973	63.8783	27.3764	0	2	0	0	0	0	0	0	0	0	0	0	0	0	0	0
	35-40cm	45.5172	150.345	80	12.4138	6.89655	4	12.4138	17.931	56.4138	8.27586	4	2.44	0	0	0	0	0	0	0	0	0	0	0	0	0	0
676	0-5cm	86.5672	98.5076	86.5672	2.98508	4	0	2.98508	23.8806	68.6568	8.95524	0	2.98508	0	0	1	4	4	0	0	0	0	0	0	0	0	0
	5-10cm	104.458	129.936	53.5032	2.54777	4	0	10.1911	12.7388	56.0508	12.7388	4	7.64332	0	4	0	0	0	0	0	0	0	0	0	0	0	0
	10-15cm	93.3332	116.19	62.8572	3.80952	4	0	9.5238	15.2381	60.9524	20.9524	4	5.71428	0	0	1	0	0	0	0	0	0	0	0	0	0	0
	15-20cm	46.2964	127.778	72.2224	1.85185	0	0	20.3704	18.5185	94.4444	9.25924	4	1.85185	0	4	0	0	0	0	0	0	0	0	0	0	0	0
	20-25cm	59.8424	154.331	64.5668	1.5748	0	0	14.1732	23.622	48.8188	18.8976	0	7.874	0	0	0	0	0	0	0	0	0	0	0	0	0	0
	25-30cm	55.4056	143.243	66.2164	2.7027	0	0	17.5676	27.027	54.054	20.2703	0	5.4054	0	0	0	0	0	0	0	0	0	0	0	0	0	0
679	0-5cm	56.3108	157.282	75.728	17.4757	3.8835	0	1.94175	9.70872	52.4272	21.3592	0	0	0	0	0	0	0	0	0	0	0	0	0	0	0	0
	5-10cm	56.3636	143.636	69.0908	9.09092	0	0	9.09092	1.81818	87.2728	21.8182	0	0	0	0	0	0	0	0	0	0	0	0	0	0	0	0
	10-15cm	58.3628	125.267	62.6336	8.54092	0	0	4.27048	1.42349	115.302	21.3523	0	0	0	0	0	0	0	0	0	0	0	0	0	0	0	0
	15-20cm	44.2996	118.567	53.42	9.12052	1.30293	0	9.12052	1.30293	128.99	28.6645	0	0	0	0	0	0	0	4	4	0	4	0	0	0	0	0
	20-25cm	90	78	92	20	0	0	2	4	70	38	0	0	0	0	0	0	0	0	0	0	0	0	0	0	0	0
	25-30cm	15.3846	173.426	58.7412	15.3846	1.3986	0	4.1958	8.3916	93.7064	27.972	0	0	0	0	0	0	0	0	0	0	0	0	0	0	0	0
	30-35cm	9.5238	190.476	57.1428	7.93652	4.76192	0	17.4603	6.3492	68.254	26.9841	0	0	0	0	0	0	0	0	4	0	0	0	0	0	0	0
680	0-5cm	70	165	41.6668	5	0	0	1.66667	25	71.6668	20	0	0	0	0	0	0	0	0	0	0	0	0	0	0	0	0
	5-10cm	69.8688	171.179	52.4016	3.49345	0	0	8.73364	6.98688	69.8688	13.9738	0	2.56	0	0	0	4	0	0	0	0	0	0	0	0	0	0
	10-15cm	62.5956	169.466	47.3284	3.05344	0	0	6.10688	13.7404	59.542	29.0076	4	2.08	0	0	0	0	0	0	0	4	0	0	0	0	0	0
	15-20cm	61.9356	157.419	54.1936	2.58064	5.16128	0	5.16128	6.4516	63.226	27.0968	4	3.76	0	0	1	4	4	0	4	4	0	0	0	0	0	0
	20-25cm	45.7564	174.17	30.9963	19.1882	0	0	20.6642	4.42804	75.2768	17.7122	4	1.64	0	4	0	0	4	0	0	0	0	0	0	0	0	0
	25-30cm	34.2105	152.632	26.3158	18.421	11.8421	0	15.7895	15.7895	80.2632	19.7368	4	1.56	4	4	1	4	4	4	0	0	0	0	0	0	0	0
	30-35cm	13.5593	143.729	48.8136	8.1356	17.6271	0	17.6271	12.2034	92.2032	31.1864	0	0	0	4	1	0	4	4	0	0	0	0	0	0	0	0
	35-40cm	68.3544	141.772	31.6456	8.86076	0	0	16.4557	13.924	92.4052	26.5823	0	0	0	0	0	0	0	0	0	0	0	0	0	0	0	0
	40-45cm	78.176	138.111	36.4821	1.30293	0	0	14.3322	16.9381	83.3876	31.2704	0	0	0	0	0	0	0	0	0	0	0	0	0	0	0	0
689	40-45cm	58.5364	128.78	74.1464	5.85364	31.2195	0	0	7.80488	74.1464	9.75608	0	0	0	0	1	4	4	0	0	0	0	0	0	0	0	0
	45-50cm	54.1484	106.55	78.6028	3.49345	15.7205	0	1.74672	5.24016	96.07	22.7074	0	2.16	0	0	0	4	4	0	0	0	0	0	0	0	0	0
	50-55cm	39.403	70.4476	64.4776	1.19403	1.19403	0	16.7164	58.5076	100.298	34.6269	0	2.08	0	4	1	0	0	0	0	0	0	0	0	0	0	0
	55-60cm	37.1747	75.8364	62.4536	2.97398	0	0	1.48699	59.4796	115.985	37.1747	4	2.52	0	4	0	0	0	0	0	0	0	0	0	0	0	0
	60-65cm	40.2776	76.3888	55.5556	0	0	0	1.38889	52.7776	131.944	30.5556	4	1.64	0	0	0	0	0	4	0	0	0	0	0	0	0	0
	65-70cm	64.164	101.024	42.3208	2.73038	0	0	2.73038	49.1468	107.85	17.7474	4	2.68	0	0	0	0	0	4	0	0	4	0	0	0	0	0
	70-75cm	29.3578	130.275	60.5504	12.844	1.83486	0	0	38.5321	111.927	14.6789	0	0	0	0	0	0	0	0	0	0	0	0	0	0	0	0
	75-80cm	23.7624	156.436	57.4256	15.8416	0	0	0	43.5644	102.97	0	0	0	0	0	0	0	0	0	0	0	0	0	0	0	0	0
695	0-10cm	16.7442	173.023	113.488	7.44188	0	0	1.86046	35.3488	40.92	11.1628	0	0	0	0	0	0	0	0	0	0	0	0	0	0	0	0
	10-15cm	27.0532	137.198	75.3624	13.5266	1.93237	0	1.93237	50.2416	67.6	25.1208	0	0	0	0	0	0	0	0	0	0	0	0	0	0	0	0
	15-20cm	34.1464	108.943	52.0324	6.50408	8.13008	0	4.87804	26.0163	138.2	17.8862	0	2.72	0	0	0	0	4	0	0	0	0	0	0	0	0	0
	20-25cm	23.5294	101.961	64.3136	6.27452	10.9804	0	6.27452	32.9412	127.04	18.8235	0	0	0	4	4	0	4	0	0	0	0	0	0	0	0	0
	25-30cm	27.7372	78.832	97.8104	11.6788	13.1387	0	1.45986	35.0365	90.48	32.1168	0	1.48	0	4	0	4	4	0	0	0	0	0	0	0	0	0
	30-35cm	59.6492	115.79	77.1928	9.35672	14.0351	0	1.16959	21.0526	70.16	19.883	0	1.64	0	4	1	4	4	0	0	0	0	0	0	0	0	0
	35-40cm	40	142.353	63.5296	10.5882	29.4118	0	2.35294	16.4706	70.56	17.647	0	2.6	0	4	1	4	0	0	0	0	0	0	0	0	0	0
	40-45cm	37.1258	132.934	73.054	5.98804	23.9521	0	1.1976	13.1736	94.6	9.58084	0	2	0	4	1	4	0	0	0	0	0	0	0	0	0	0
	45-50cm	35.3658	141.464	63.4148	3.65854	18.2927	0	1.21951	14.6342	98.76	17.0732	0	1.6	0	4	0	4	0	0	0	0	0	0	0	0	0	0
	50-55cm	31.0204	160	80	6.5306	1.63265	0	4.89796	31.0204	58.76	19.5918	0	2.4	0	4	2	4	0	0	0	0	0	0	0	0	0	0
	55-60cm	28.6996	129.148	91.48	8.9686	1.79372	0	3.58744	48.4304	52	32.287	0	2.8	0	4	0	0	0	0	0	0	0	0	0	0	0	0
	60-65cm	45.7712	121.393	57.7116	7.9602	1.99005	0	1.99005	61.6916	77.6	21.8906	0	0	0	4	0	0	0	0	0	0	0	0	0	0	0	0
702	0cm	223.53	1.56863	21.8039	21.9608	0	0	28.9412	4.70588	33.48	0	0	7.84312	0	0	0	0	0	0	0	0	0	0	0	0	0	0
	10cm	270.416	1.34228	24.1879	20.1879	0	0	21.4765	10.7382	41.64	12.2148	0	5.39596	0	0	0	0	0	0	0	0	0	0	0	0	0	0
	20cm	258.369	1.11732	22.1676	26.1676	0	0	21.229	21.229	31.08	9.69832	0	18.0559	0	4	0	0	0	0	0	0	0	0	0	0	0	0
	30cm	184.619	2.38095	16.6667	7.14284	0	0	14.2857	14.2857	48.8	35.7143	0	11.1428	0	4	0	0	0	0	0	0	0	0	0	0	0	0
	40cm	200.771	1.60642	19.2771	14.4578	0	0	22.49	10.4578	36.96	11.245	0	19.2771	0	4	0	0	0	0	0	0	0	0	0	0	0	0
703	0cm	247.53	1.56863	5.80392	21.9608	0	0	20.9412	4.70588	45.48	14.1856	0	7.84312	0	0	0	0	0	0	0	0	0	0	0	0	0	0
	10cm	190.416	1.34228	4.18792	24.1879	0	0	17.4765	6.73824	49.64	20.2148	0	21.396	0	4	0	0	0	0	0	0	0	0	0	0	0	0
	20cm	258.369	1.11732	14.1676	14.1676	0	0	21.229	17.229	31.08	17.6983	0	18.0559	0	4	0	0	0	0	0	0	0	0	0	0	0	0
	30cm	160.619	2.38095	16.6667	7.14284	0	0	14.2857	14.2857	48.8	35.7143	0	7.14284	0	0	0	0	0	0	0	0	0	0	0	0	0	0
	40cm	204.771	1.60642	19.2771	14.4578	0	0	22.49	6.45784	36.96	11.245	0	19.2771	0	0	0	0	0	0	0	0	0	0	0	0	0	0
704	0cm	203.53	1.56863	29.8039	21.9608	0	0	32.9412	0.70588	45.48	0	0	15.8431	0	0	0	0	0	0	0	0	0	0	0	0	0	0
	10cm	270.416	1.34228	28.1879	28.1879	0	0	21.4765	10.7382	49.64	32.2148	0	17.396	0	4	0	0	0	0	0	0	0	0	0	0	0	0
	20cm	218.369	1.11732	30.1676	30.1676	0	0	21.229	13.229	39.08	25.6983	0	10.0559	0	4	0	0	0	0	0	0	0	0	0	0	0	0
	30cm	160.619	2.38095	16.6667	7.14284	0	0	14.2857	14.2857	48.8	35.7143	0	7.14284	0	4	0	0	0	0	0	0	0	0	0	0	0	0
	40cm	228.771	1.60642	19.2771	14.4578	0	0	22.49	10.4578	36.96	11.245	0	31.2771	0	0	0	0	0	0	0	0	0	0	0	0	0	0
705	0cm	191.53	1.56863	29.8039	21.9608	0	0	32.9412	4.70588	40.9412	0	0	7.84312	0	0	0	0	0	0	0	0	0	0	0	0	0	0
	10cm	150.416	1.34228	28.1879	28.1879	0	0	21.4765	10.7382	42.926	32.2148	0	9.39596	0	4	0	0	0	0	0	0	0	0	0	0	0	0
	20cm	138.369	1.11732	30.1676	30.1676	0	0	21.229	13.229	37.5196	25.6983	0	10.0559	0	4	0	0	0	0	0	0	0	0	0	0	0	0
	30cm	160.619	2.38095	16.6667	7.14284	0	0	14.2857	18.2857	44.9048	35.7143	0	7.14284	0	0	0	0	0	0	0	0	0	0	0	0	0	0
	40cm	204.771	1.60642	19.2771	14.4578	0	0	22.49	10.4578	34.5542	11.245	0	19.2771	0	0	0	0	0	0	0	0	0	0	0	0	0	0
706	0cm	34.2857	75.4284	46.8572	17.1428	0	0	18.2857	9.14284	144	27.4286	0	1.14286	0	4	0	0	0	0	0	0	0	0	0	0	0	0
	10cm	23.8095	117.46	53.9684	6.3492	0	0	14.2857	3.1746	84	36.5079	0	0	0	0	0	0	0	0	0	0	0	0	0	0	0	0
	20cm	63.9344	98.3608	42.6228	1.63934	0	0	13.1148	22.9508	68	49.1804	0	6.55736	0	0	0	0	0	0	0	0	0	0	0	0	0	0
	30cm	144.348	88.6956	62.6088	8.69564	0	0	15.6522	15.6522	36	12.1739	0	6.95652	0	0	0	0	0	0	0	0	0	0	0	0	0	0
	35cm	180.165	92.562	34.7108	4.95868	0	0	8.26448	13.2232	20	24.7934	0	11.5702	0	0	0	0	0	0	0	0	0	0	0	0	0	0
708	0cm	34.657	119.856	51.9856	21.6606	0	0	12.9964	1.44404	115.524	21.6606	0	4.33212	0	4	0	0	0	0	0	0	0	0	0	0	0	0
	10cm	21.8182	117.818	69.818	21.8182	0	0	16	7.27272	40.7272	26.1818	0	5.8182	0	4	0	0	0	0	0	0	0	0	0	0	0	0
	20cm	18.251	165.78	88.2128	10.6464	0	0	13.6882	19.7719	34.981	9.12548	0	10.6464	0	0	0	0	0	0	0	0	0	0	0	0	0	0
	30cm	54.1832	119.522	62.1512	46.2152	0	0	6.37452	6.37452	33.4661	28.6852	4	22.3108	0	0	0	0	0	0	0	0	0	0	0	0	0	0
	40cm	36.2264	111.698	69.434	48.302	0	0	12.0755	22.6415	51.3208	22.6415	0	7.54716	0	0	0	0	0	0	0	0	0	0	0	0	0	0
	50cm	54.054	136.937	68.4684	5.4054	0	0	16.2162	7.2072	37.8378	30.6306	0	21.6216	0	4	0	0	0	0	0	0	0	0	0	0	0	0
	60cm	102.024	87.4492	98.7856	34.0081	0	0	1.61943	1.61943	14.5749	34.0081	0	14.5749	0	0	0	0	0	0	0	0	0	0	0	0	0	0
	70cm	199.127	82.096	50.6552	20.9607	0	0	1.74672	0	6.98688	24.4542	0	13.9738	0	0	0	0	0	0	0	0	0	0	0	0	0	0
665	0-5cm	10	59.3888	52.4016	5.24016	41.9212	0	62.882	24.4542	36.68	27.9476	4	0	0	4	0	0	0	0	0	0	0	31.441	0	0	0	0
	5-10cm	13	61.5384	51.822	6.47772	46.9636	0	42.1052	34.0081	42.08	35.6275	0	0	0	0	0	0	0	0	0	0	0	34.0081	0	0	0	0
	10-15cm	16	61.66	61.66	9.48616	49.012	0	47.4308	23.7154	37.92	34.7826	0	4	0	0	0	1	0	0	0	0	0	18.9723	0	0	0	0
	15-20cm	29	75.6756	72.072	14.4144	21.6216	0	36.036	14.4144	54.04	27.027	0	4	0	0	0	1	0	0	0	0	0	12.6126	0	0	0	0
	20-25cm	26	63.8888	54.1668	2.77778	22.2222	0	70.8332	12.5	31.92	33.3333	0	4	0	4	0	1	0	0	0	0	0	26.3889	0	0	0	0
	25-30cm	19	75	50	14.7059	4.41176	0	86.7648	77.9412	19.08	35.2941	0	0	0	0	1	0	0	0	0	0	0	0	0	0	0	0
	30-35cm	31	65.6252	57.8124	10.9375	4.68752	0	39.0625	53.1252	19.08	64.0624	0	4	0	4	1	1	0	0	0	0	0	0	0	0	0	4
	35-40cm	27	84.8	70.4	19.2	6.4	0	12.8	62.4	64	36.8	0	0	0	0	2	0	0	0	0	0	0	0	0	0	0	4
	40-45cm	11	99.592	58.7756	14.6939	6.5306	0	11.4286	42.4488	68.56	52.2448	4	0	0	4	2	1	0	0	0	0	0	0	0	0	0	0
	45-50cm	24	93.1508	93.1508	7.30592	5.47944	0	9.13244	36.5297	52.96	60.274	0	4	0	0	1	1	0	0	0	0	0	0	0	0	0	0
	50-55cm	45	101.288	72.1032	5.1502	6.86696	0	0	13.7339	89.24	37.7682	0	4	0	4	2	1	0	0	0	0	0	0	0	0	0	0
	55-60cm	29	101.695	79.6612	35.5932	5.08476	0	5.08476	8.47456	79.64	20.339	0	4	0	4	2	1	0	0	0	0	0	0	0	0	0	0
	60-65cm	28	91.5888	61.6824	9.3458	5.60748	0	14.9533	35.514	80.36	35.514	4	4	0	4	2	1	0	0	0	0	0	0	0	0	0	0
	65-70cm	23	98.6548	93.2736	25.1121	0	0	5.38116	35.8744	62.76	44.8432	0	4	0	0	2	0	0	0	0	0	0	0	0	0	0	0
	70-75cm	78	109.953	56.872	7.58292	0	0	30.3318	26.5403	24.64	49.2892	0	4	0	4	2	0	0	0	0	0	0	0	0	0	0	0
	75-80cm	83	117.874	40.5796	36.715	0	0	0	36.715	40.56	34.7826	0	0	0	0	0	0	0	0	0	0	0	0	0	0	0	0
	80-85cm	108	92.8176	41.9888	26.5193	0	0	0	44.1988	59.64	26.5193	0	0	0	0	0	0	0	0	0	0	0	0	0	0	0	0
	85-90cm	129	98.734	27.8481	15.1899	0	0	0	35.443	60.72	27.8481	0	0	0	0	0	0	0	0	0	0	0	0	0	0	0	0
666	0-5cm	13.0081	61.7888	52.0324	8.13008	47.1544	0	42.2764	34.1464	69.88	35.7724	0	4	0	0	0	0	0	0	0	0	0	34.1464	0	0	0	0
	5-10cm	21.1321	61.8868	58.868	15.0943	46.7924	0	45.2832	22.6415	66.4	39.2453	0	4	0	0	0	0	0	0	0	0	0	18.1132	0	0	0	0
	10-15cm	28.6996	78.9236	71.7488	14.3498	21.5247	0	35.8744	14.3498	93.24	26.9058	0	4	0	0	0	0	0	0	0	0	0	12.556	0	0	0	0
	15-20cm	27.7372	43.7956	59.854	4.37956	23.3577	0	74.4524	13.1387	84.64	35.0365	0	4	4	4	0	0	0	0	0	0	0	27.7372	0	0	0	0
	20-25cm	18.5714	77.1428	50	20	4.28572	0	84.2856	75.7144	27.12	34.2857	0	0	0	0	0	0	0	0	0	0	0	7.14284	0	0	0	0
	25-30cm	32.5203	53.6584	61.7888	21.1382	4.87804	0	40.6504	55.2844	52	66.6668	0	4	0	4	1	0	0	0	0	0	0	0	0	0	0	0
	30-35cm	25.4682	104.869	68.914	22.4719	5.99252	0	11.985	58.4268	61.4	34.4569	0	0	0	0	1	1	0	0	0	0	0	0	0	0	0	0
	35-40cm	10.3704	131.852	50.3704	19.2592	5.92592	0	10.3704	38.5185	80	47.4076	4	0	0	4	1	0	0	0	0	0	0	0	0	0	0	0
	40-45cm	20.3922	131.765	84.706	6.27452	3.13726	0	7.84312	31.3726	53.32	51.7648	0	4	0	0	1	1	0	4	0	0	0	0	0	0	0	0
	45-50cm	37.8182	149.818	59.6364	10.1818	5.8182	0	0	11.6364	77.08	32	0	4	0	4	1	1	0	0	0	0	0	0	0	0	0	0
	50-55cm	26.0536	127.203	73.5632	35.249	3.06514	0	4.59772	7.66284	90.4	18.3908	0	4	0	4	1	1	0	4	0	0	0	0	0	0	0	0
	55-60cm	22.1402	162.362	44.2804	11.8081	4.42804	0	11.8081	28.0443	73.8	28.0443	4	4	0	4	1	1	0	0	0	0	0	0	0	0	0	0
	60-65cm	19.3308	127.881	92.1932	23.7918	8.92192	0	4.46096	29.7398	52.04	37.1747	0	4	0	0	1	0	0	0	0	0	0	0	0	0	0	0
	100-105cm	63.7932	158.621	36.2069	10.3448	3.44828	0	27.5862	24.1379	24.12	44.8276	0	4	0	4	0	0	0	0	0	0	0	0	0	0	0	0
667	0-5cm	10	70	56	16	30	0	52	38	70	28	0	0	0	0	0	0	0	0	0	0	0	30	0	0	0	0
	5-10cm	38	76	48	24	60	0	56	22	30	18	0	4	0	0	0	1	0	0	0	0	0	24	0	0	0	0
	10-15cm	47.1912	67.4156	40.4496	17.9775	47.1912	0	44.944	35.955	44.944	35.955	0	4	0	0	0	0	0	0	0	0	0	15.7303	0	0	0	0
	15-20cm	37.037	101.234	74.074	4.93828	41.9752	0	56.79	19.7531	12.3457	19.7531	0	4	0	0	0	1	0	0	0	0	0	27.1605	0	0	0	0
	20-25cm	34.7826	73.43	67.6328	19.3237	15.4589	0	92.7536	28.9855	34.7826	23.1884	0	4	0	4	0	0	3.86474	0	0	0	0	0	0	0	0	0
	25-30cm	37.811	67.6616	75.622	13.9304	17.9104	0	51.7412	47.7612	55.7212	19.9005	0	4	0	0	1	0	1.99005	0	0	0	0	0	0	0	0	0
	30-35cm	43.0768	51.282	94.3588	14.359	8.20512	0	18.4615	43.0768	73.846	28.718	4	4	0	4	1	1	10.2564	0	0	0	0	0	0	0	0	0
	35-40cm	63.9268	32.8767	56.6212	16.4384	7.30592	0	14.6119	54.7944	96.8036	32.8767	0	4	0	4	1	1	1.82648	4	0	0	4	0	0	0	0	0
	40-45cm	71.93	40.3508	52.6316	7.01756	3.50877	0	8.77192	36.8421	124.562	33.3333	4	4	0	4	1	1	0	0	0	0	4	0	0	0	0	0
	45-50cm	91.6032	44.2748	41.2212	4.58016	6.10688	0	1.52672	25.9542	120.611	35.1145	0	4	0	4	1	1	0	4	0	0	0	0	0	4	0	0
	50-55cm	101.01	42.4244	44.4444	22.2222	4.0404	0	2.0202	32.3232	103.03	42.4244	0	0	0	4	0	1	0	0	0	0	0	0	0	0	0	0
	55-60cm	42.8572	78.5716	50	11.9048	7.14284	0	21.4286	19.0476	107.143	50	0	4	0	0	1	1	0	0	0	0	0	0	0	0	0	0
	60-65cm	17.6212	86.3436	65.1984	17.6212	10.5727	0	8.81056	24.6696	133.921	33.4802	0	0	0	0	1	0	0	0	0	0	0	0	0	0	0	0
	65-70cm	26.8156	116.201	46.9272	8.93856	4.46928	0	2.23464	35.7542	127.374	26.8156	0	0	0	0	0	0	0	0	0	0	0	0	0	4	0	0
	70-75cm	35.3488	145.116	53.9536	7.44188	1.86046	0	11.1628	16.7442	83.7208	44.6512	0	0	0	0	0	0	0	0	0	0	0	0	0	0	0	0
	75-80cm	55.3572	162.5	55.3572	5.35716	1.78572	0	21.4286	12.5	39.2857	46.4284	0	0	0	0	0	0	0	0	0	0	0	0	0	0	0	0
669	0-5cm	26.4151	73.5848	58.4904	13.2076	35.849	0	75.4716	28.3019	45.2832	30.1887	0	0	0	0	1	1	1.88679	0	0	0	0	0	0	0	0	0
	5-10cm	21.7194	74.208	61.5384	32.5792	38.009	0	45.2488	34.3892	57.9184	23.5294	0	4	0	0	0	1	5.42988	0	0	0	0	0	0	0	0	0
	10-15cm	43.4388	81.448	56.1084	27.1493	32.5792	0	32.5792	23.5294	47.0588	36.1991	0	4	0	4	4	1	12.6697	0	0	0	0	0	0	0	0	0
	15-20cm	45.8716	93.578	58.7156	22.0184	31.1927	0	42.202	14.6789	42.202	42.202	0	4	0	0	0	1	0	0	0	0	0	0	0	0	0	0
	20-25cm	47.0588	63.8656	58.8236	16.8067	13.4454	0	80.6724	25.2101	48.7396	20.1681	0	4	0	0	0	0	0	0	0	0	0	0	0	0	0	0
671	5-10cm	3.72093	158.14	59.5348	3.72093	35.3488	0	31.6279	1.86046	57.6744	14.8837	0	0	0	0	0	0	0	0	0	0	0	33.4884	0	0	0	0
	10-15cm	8.58368	92.704	66.9528	6.86696	42.9184	0	37.7682	25.7511	75.5364	25.7511	0	0	0	4	0	0	0	0	0	0	0	13.7339	0	0	0	0
	15-20cm	4.70588	76.8628	62.7452	7.84312	7.84312	0	31.3726	12.549	144.314	31.3726	4	4	0	0	0	1	0	0	0	0	0	12.549	0	0	0	0
	20-25cm	14.5454	106.667	49.6968	2.42424	1.21212	0	42.4244	10.9091	130.909	25.4546	4	4	0	4	0	1	0	0	0	0	0	4.84848	0	0	0	0
	25-30cm	14.3885	102.638	43.1656	8.63308	1.91846	0	39.3285	50.8392	97.8416	26.8585	4	0	0	4	1	1	0	0	0	0	0	1.91846	0	0	0	0
	30-35cm	12.2699	111.656	42.9448	8.58896	6.13496	0	29.4478	41.7176	109.202	28.2208	4	4	0	4	1	1	1.956	0	0	0	0	0	0	0	0	0
	35-40cm	9.43396	60.3772	86.7924	15.0943	13.2076	0	20.7547	73.5848	96.2264	15.0943	0	4	0	0	1	0	2.3724	0	0	0	0	0	0	0	0	0
	40-45cm	13.2076	83.0188	96.2264	16.9811	13.2076	0	30.1887	49.0568	64.1508	22.6415	4	4	0	4	0	1	1.4188	0	0	0	0	0	0	0	0	0
	45-50cm	32	90	108	10	6	0	30	42	64	14	0	4	0	0	0	1	0	0	0	0	0	0	0	0	0	0
	50-55cm	18.7134	119.298	95.9064	7.01756	11.6959	0	21.0526	18.7134	67.8364	30.4094	0	4	0	0	1	1	0	0	0	0	0	0	0	0	0	0
	55-60cm	17.6796	128.177	83.978	19.8895	6.62984	0	6.62984	11.0497	83.978	35.3591	0	4	0	4	0	0	0	0	0	0	0	0	0	0	0	0
	60-65cm	27.7457	138.728	76.3004	9.24856	2.31214	0	16.185	2.31214	78.6128	41.6184	0	0	0	4	1	1	0	0	0	0	0	0	0	0	0	0
	65-70cm	67.3684	80	126.316	16.8421	2.10526	0	6.3158	8.42104	46.3156	46.3156	0	0	0	0	0	0	0	0	0	0	0	0	0	0	0	0
	70-75cm	93.7144	109.714	54.8572	11.4286	4.57144	0	18.2857	16	48	43.4284	0	0	0	0	0	0	0	0	0	0	0	0	0	0	0	0
674	0-5cm	15.2249	112.111	40.1384	9.6886	27.6817	0	49.8268	35.9862	38.72	34.6021	4	4	0	4	0	0	0	0	4	0	0	30.4498	0	0	0	0
	5-10cm	15.2778	101.389	77.7776	15.2778	5.55556	0	25	80.5556	31.92	26.3889	0	4	0	4	1	1	0	0	0	0	0	8.33332	0	0	0	0
	10-15cm	6.0606	83.3332	98.4848	4.54544	16.6667	0	21.2121	36.3636	87.84	31.8182	0	0	0	0	1	1	7.57576	0	0	0	0	0	0	0	0	0
	15-20cm	19.1176	102.941	48.5296	17.647	14.7059	0	23.5294	60.294	92.64	14.7059	0	0	0	4	1	0	0	0	0	0	0	0	0	0	0	0
	20-25cm	22.5914	134.219	46.5116	11.9601	10.6312	0	11.9601	22.5914	124.88	9.30232	0	0	0	0	0	1	0	4	0	0	0	0	0	0	0	0
	25-30cm	12.4514	88.716	94.9416	23.3463	6.22568	0	7.78212	32.6848	104.28	18.677	0	0	0	0	0	0	9.33852	0	0	0	0	0	0	0	0	0
	30-35cm	18.5328	94.2084	92.664	35.5212	4.6332	0	4.6332	29.3436	83.36	30.888	0	0	0	0	0	0	0	4	0	0	0	0	0	0	0	0
	35-40cm	13.913	125.217	62.6088	27.8261	6.95652	0	10.4348	6.95652	78.24	67.826	0	0	0	0	0	0	0	0	0	0	0	0	0	0	0	0
	40-45cm	24.6446	98.578	123.223	18.9574	0	0	9.47868	1.89574	53.08	66.3508	0	0	0	0	1	0	0	0	0	0	0	0	0	0	0	0
677	0-5cm	47.8404	136.877	35.8804	18.6046	17.2758	0	2.65781	5.3156	57.1428	25.2492	0	0	0	4	1	1	0	0	0	0	0	43.854	0	0	0	0
	5-10cm	22.6667	68	32	20	21.3333	0	26.6667	1.33333	121.333	32	0	4	0	4	0	1	0	0	0	0	0	42.6668	0	0	0	0
	10-15cm	29.6875	112.5	48.4376	17.1875	1.5625	0	9.375	15.625	118.75	35.9375	0	0	0	4	0	0	0	0	0	0	0	1.5625	0	0	0	0
	15-20cm	13.5849	114.717	52.83	31.6981	9.0566	0	12.0755	0	119.245	37.7358	0	0	0	4	1	1	0	0	0	0	0	0	0	0	4	0
	20-25cm	21.9178	120.548	64.3836	31.5068	4.1096	0	5.47944	9.58904	109.589	28.7671	0	0	4	4	1	1	0	0	0	0	0	0	0	0	4	0
	25-30cm	57.3288	119.87	33.8762	31.2704	3.9088	0	5.21172	2.60586	115.961	19.544	0	0	0	0	1	0	0	0	0	0	0	0	0	0	0	0
	30-35cm	36.6013	171.242	23.5294	22.2222	7.84312	0	2.61438	11.7647	75.8168	27.451	0	4	4	4	1	1	0	0	0	0	0	0	0	0	4	0
	35-40cm	50	143.421	56.5788	11.8421	2.63158	0	6.57896	14.4737	86.842	21.0526	0	4	0	0	1	1	0	0	0	0	0	0	0	0	0	0
	40-45cm	38.0952	127.891	46.2584	9.5238	2.72109	0	10.8844	25.8504	95.238	35.3742	0	4	0	0	1	1	0	0	0	0	0	0	0	0	0	0
	45-50cm	33.8762	173.29	15.6352	11.7264	1.30293	0	15.6352	26.0586	76.8728	18.241	0	4	4	0	1	1	0	0	0	0	0	0	0	0	0	0
	50-55cm	19.6721	161.312	24.918	36.7213	1.31148	0	17.0492	27.541	70.8196	34.0984	0	0	0	0	1	1	0	0	0	0	0	0	0	0	0	0
	55-60cm	19.4444	179.167	45.8332	25	1.38889	0	8.33332	15.2778	76.3888	27.7778	0	0	0	0	1	1	0	0	0	0	0	0	0	0	0	0
	60-65cm	42.8572	174.026	48.052	15.5844	9.09092	0	9.09092	14.2857	41.5584	38.961	0	4	0	0	1	1	0	0	0	0	0	0	0	0	0	0
	65-70cm	42.9064	134.256	40.1384	13.8408	2.76817	0	6.9204	27.6817	98.27	23.5294	0	4	0	0	1	1	0	0	0	0	0	0	0	0	0	0
	70-75cm	31.6832	133.333	58.086	18.4818	3.9604	0	5.28052	31.6832	62.0464	47.5248	0	0	0	0	1	0	0	0	0	0	0	0	0	0	0	0
	75-80cm	58.73	163.492	19.0476	39.6825	9.5238	0	1.5873	14.2857	36.5079	44.4444	0	4	0	0	0	0	0	0	0	0	0	0	0	0	0	0
