# Supplementary material for: Maize monoculture supported pre-Columbian urbanism in southwestern Amazonia
Source: Nature. 2025 Jan 29;639(8053):119–23. doi: 10.1038/s41586-024-08473-y (PMC11882439; doi:10.1038/s41586-024-08473-y)
Supplement: Supplementary file 3 — Raw pollen data. This file contains the data used for Extended Data Fig. 7. In tab ‘PollenRawData’, the absolute number of pollen grains was counted for each sample; in the tab ‘PollenPercentageData’, the count is expressed as a percentage. [file 41586_2024_8473_MOESM3_ESM.xls]

## Sheet: PollenRawData
Lake_name	Sample_ID	Researcher	Depth_cm	Cal_yr_BP	Sediment_volume_cm3	Lycopodium_Spike	Lycopodium_SpikeStd	Lycopodium_BatchNumber	Amount_Lycopodium_Tablets	Lycopodium	Cyperaceae	Moraceae/Urticaceae	Gomphrena	Asteraceae	Poaceae	Zea mays	Manihot	Hibiscus	Pavonia	Begnoniaceae	Schinus	Machaerium	Miconia	Arecaceae	Euterpe	Alchornea	Cayaponia	Ludwigia	Amaranthus	Anadenanthera	Curatella	Mauritia	Polygonum	Alismataceae	Justicia	Malvaceae	PollenD	PollenE	Ceratopteris	Polypodium	Total_terrestrial
690	1		10		1				1		249	7	1	13	52	1			0	1	9	3		5	1	2	1	1	2	2	2	2	4	3	2	0			3	4	363
690	2		20		1				1		235	7		7	54	1			1		11	1		3				7	2		1		1	2		1			3	2	334
690	3		35		1				1		115	5		30	117	3			1		11	9	2	2		2			1		1		3						13		302
690	4		40		1				1		125	5		32	124	2					13	5	4	3		3		1		1	2		6						18		326
690	5		50		1				1		132	3		36	106	3	1		1		12	3		1		1		1			1		4						13		305
690	6		65		1				1		112	1		31	108						7	8		1		1		2	1		1		6						12		279
690	7		80		1				1		125	1		27	122	1					3	2		4		3				1	2		12						29		303
690	8		90		1				1		110	1		32	131	1		1			8			1		1		1		1	1		14						16		303
690	9		105		1				1		123	2		28	124	1		1	1	1	5	2		2		1		2	1	2	1		12						17		309
690	10		115		1				1		114	2		29	105						5	4		3		1		2	1	2	1		11	2					16		282
709	11		10		1				1		93	1		18	98						2	3		1		1		5	2		1		9						12		234
709	12		20		1				1		0	0	0	0	0	0	0	0	0	0	0	0	0	0	0	0	0	0	0	0	0	0	0	0	0	0	0	0	0	0	0

## Sheet: PollenPercentageData
Lake_name	Sample_ID	Depth_cm	Cal_yr_BP	Cyperaceae	Moraceae/Urticaceae	Gomphrena	Asteraceae	Poaceae	Zea mays	Manihot	Hibiscus	Pavonia	Begnoniaceae	Schinus	Machaerium	Miconia	Arecaceae	Euterpe	Alchornea	Cayaponia	Ludwigia	Amaranthus	Anadenanthera	Curatella	Mauritia	Polygonum	Alismataceae	Justicia	Malvaceae	PollenD	PollenE	Ceratopteris	Polypodium	Total_terrestrial	Palms
690	1	10		68.595	1.92837	0.275482	3.58127	14.3251	0.275482	0	0	0	0.275482	2.47934	0.826446	0	1.37741	0.275482	0.550964	0.275482	0.275482	0.550964	0.550964	0.550964	0.550964	1.10193	0.826446	0.550964	0	0	0	0.826446	1.10193	100	2.20386
690	2	20		70.3593	2.09581	0	2.09581	16.1677	0.299401	0	0	0.299401	0	3.29341	0.299401	0	0.898204	0	0	0	2.09581	0.598802	0	0.299401	0	0.299401	0.598802	0	0.299401	0	0	0.898204	0.598802	100	0.898204
690	3	35		38.0795	1.65563	0	9.93377	38.7417	0.993377	0	0	0.331126	0	3.64238	2.98013	0.662252	0.662252	0	0.662252	0	0	0.331126	0	0.331126	0	0.993377	0	0	0	0	0	4.30464	0	100	0.662252
690	4	40		38.3436	1.53374	0	9.81595	38.0368	0.613497	0	0	0	0	3.98773	1.53374	1.22699	0.920245	0	0.920245	0	0.306748	0	0.306748	0.613497	0	1.84049	0	0	0	0	0	5.52147	0	100	0.920245
690	5	50		43.2787	0.983607	0	11.8033	34.7541	0.983607	0.327869	0	0.327869	0	3.93443	0.983607	0	0.327869	0	0.327869	0	0.327869	0	0	0.327869	0	1.31148	0	0	0	0	0	4.2623	0	100	0.327869
690	6	65		40.1434	0.358423	0	11.1111	38.7097	0	0	0	0	0	2.50896	2.86738	0	0.358423	0	0.358423	0	0.716846	0.358423	0	0.358423	0	2.15054	0	0	0	0	0	4.30108	0	100	0.358423
690	7	80		41.2541	0.330033	0	8.91089	40.264	0.330033	0	0	0	0	0.990099	0.660066	0	1.32013	0	0.990099	0	0	0	0.330033	0.660066	0	3.9604	0	0	0	0	0	9.57096	0	100	1.32013
690	8	90		36.3036	0.330033	0	10.5611	43.2343	0.330033	0	0.330033	0	0	2.64026	0	0	0.330033	0	0.330033	0	0.330033	0	0.330033	0.330033	0	4.62046	0	0	0	0	0	5.28053	0	100	0.330033
690	9	105		39.8058	0.647249	0	9.06149	40.1294	0.323625	0	0.323625	0.323625	0.323625	1.61812	0.647249	0	0.647249	0	0.323625	0	0.647249	0.323625	0.647249	0.323625	0	3.8835	0	0	0	0	0	5.50162	0	100	0.647249
690	10	115		40.4255	0.70922	0	10.2837	37.234	0	0	0	0	0	1.77305	1.41844	0	1.06383	0	0.35461	0	0.70922	0.35461	0.70922	0.35461	0	3.90071	0.70922	0	0	0	0	5.67376	0	100	1.06383
709	11	10		39.7436	0.42735	0	7.69231	41.8803	0	0	0	0	0	0.854701	1.28205	0	0.42735	0	0.42735	0	2.13675	0.854701	0	0.42735	0	3.84615	0	0	0	0	0	5.12821	0	100	0.42735
709	12	20		0	0	0	0	0	0	0	0	0	0	0	0	0	0	0	0	0	0	0	0	0	0	0	0	0	0	0	0	0	0	0	0
